# Supplementary material for: On the Importance of Countergradients for the Development of Retinotopy: Insights from a Generalised Gierer Model
Source: PLoS One. 2013 Jun 27;8(6):e67096. doi: 10.1371/journal.pone.0067096 (PMC3694955; doi:10.1371/journal.pone.0067096)
Supplement: Dataset S1 — Complete source code for the simulations. This allows the simulations underlying Figs. 2, 3, 4, 5, 6, 7 in this paper to be run and the results plotted. (ZIP) [file pone.0067096.s001.zip]

Archive with 6 entries (6 files):
- gierer-plus/figures-eps.R
- gierer-plus/figures.R
- gierer-plus/gierer-plus.R
- gierer-plus/param-search.R
- gierer-plus/utils.R
- gierer-plus/README.txt
