# Supplementary material for: On the Importance of Countergradients for the Development of Retinotopy: Insights from a Generalised Gierer Model
Source: PLoS One. 2013 Jun 27;8(6):e67096. doi: 10.1371/journal.pone.0067096 (PMC3694955; doi:10.1371/journal.pone.0067096)
Supplement: Dataset S1 — Complete source code for the simulations. This allows the simulations underlying Figs. 2, 3, 4, 5, 6, 7 in this paper to be run and the results plotted. (ZIP) [file pone.0067096.s001.zip › gierer-plus/figures-eps.R]

## Sourcing this file runs all the simulations, storing the results in
## EPS figures.

source("figures.R")

options(output="tiff")
width <- 3.27
height <- width*1.2

## Main figures

dev.open("fig2", width=width, height=height, pointsize=pointsize)
fig2()
dev.off()

dev.open("fig3", width=width, height=height, pointsize=pointsize)
fig3()
dev.off()

dev.open("fig4", width=width, height=height, pointsize=pointsize)
fig4()
dev.off()

dev.open("fig5", width=width, height=height, pointsize=pointsize)
fig5()
dev.off()

dev.open("fig6", width=width, height=height, pointsize=pointsize)
fig6()
dev.off()

dev.open("fig7", width=width*1.5, height=height*1.5, pointsize=pointsize)
fig7()
dev.off()


## "Supplemental" figs
if (1) {
dev.open("figS1", width=width, height=0.66*width, pointsize=pointsize)
figS1()
dev.off()

dev.open("figS2", width=width, height=0.66*width, pointsize=pointsize)
figS2()
dev.off()

dev.open("figS3", width=width, height=height, pointsize=pointsize)
figS3()
dev.off()

dev.open("figS4", width=width, height=height, pointsize=pointsize)
figS4()
dev.off()

dev.open("figS5", width=width, height=height, pointsize=pointsize)
figS5()
dev.off()
}
