# Supplementary material for: On the Importance of Countergradients for the Development of Retinotopy: Insights from a Generalised Gierer Model
Source: PLoS One. 2013 Jun 27;8(6):e67096. doi: 10.1371/journal.pone.0067096 (PMC3694955; doi:10.1371/journal.pone.0067096)
Supplement: Dataset S1 — Complete source code for the simulations. This allows the simulations underlying Figs. 2, 3, 4, 5, 6, 7 in this paper to be run and the results plotted. (ZIP) [file pone.0067096.s001.zip › gierer-plus/figures.R]

# This file contains functions to produce all the simulation figures
## in the manuscript.

## To produce a figure type in the function corresponding to the
## figure number. E.g. fig2() should produce Fig. 2.

source("gierer-plus.R")
source("utils.R")
source("param-search.R")

pointsize <- 8
## Layout matrix
lmat <- rbind(1:3,
              cbind(4:7, 8:11, 12:15))
lheights <- c(1.5, 1, 1, 1, 1)
stdpars <- list(oma=c(1.1,0,0,1),
                ps=pointsize,
                mgp=c(1.3, 0.2, 0),
                tcl=-0.15,
                xpd=NA,
                lab=c(3, 3, 7),
                las=1,
                cex.main=1)


cache <- function(fig, expr) {
  cachedir <- "cache"
  if (!file.exists(cachedir)) dir.create(cachedir)
  filename <- file.path(cachedir, paste0(fig, ".RData"))
  if (file.exists(filename)) {
    message(paste("cache: loading", filename))
    load(filename)
  } else {
    dat <- eval(expr)
    ## Dat is evaluated lazyly
    message(paste("cache: saving", filename))
    save(dat, file=filename)
  }
  return(dat)
}

## Gradients, no countergradients, strong compensation
fig2 <- function() {
  dat <- cache("fig2",
               run.simulation(M=240, N=240,
                              m=240, n=240,
                              Te=function(x) {exp(x)},
                              TE=function(x) {0*x},
                              RE=function(u) {exp(1-u)},
                              Re=function(u) {0*u},
                              report.times=c(0, 50, 1000),
                              tmax=1000))
  par(stdpars)
  layout(lmat, heights=lheights)
  plot.gradients(dat)
  plot(dat, r.detail=TRUE)
  invisible(dat)
}

## Gradients, no countergradients, weak compensation
fig3 <- function() {
  dat <- cache("fig3",
               run.simulation(M=240, N=240,
                              m=240, n=240,
                              eta=0.0768,
                              Te=function(x) {exp(x)},
                              TE=function(x) {0*x},
                              RE=function(u) {exp(1-u)},
                              Re=function(u) {0*u},
                              report.times=c(0, 50, 1000),
                              tmax=1000))
  par(stdpars)
  layout(lmat, heights=lheights)
  plot.gradients(dat)
  plot(dat)
  invisible(dat)
}

## Gradients, 50% countergradients, weak compensation
fig4 <- function() {
  dat <- cache("fig4",
               run.simulation(M=240, N=240,
                              m=240, n=240,
                              eta=0.0768,
                              Te=function(x) {exp(x)},
                              TE=function(x) {0.5*exp(1-x)},
                              RE=function(u) {exp(1-u)},
                              Re=function(u) {0.5*exp(u)},
                              report.times=c(0, 50, 1000),
                              tmax=1000))
  par(stdpars)
  layout(lmat, heights=lheights)
  plot.gradients(dat)
  ## Shows where minimum lies; see Equation 5 in m/s
  ## abline(1, -log(0.5*0.5*1/(1*1*1)))
  plot(dat)
  invisible(dat)
}
  
## Realistic retinal Eph gradients, countergradients, knocked-in
## homozygous EphA3 in alternate RGCs
fig5 <- function() {
  dat <-     cache("ki.ki",
                   run.simulation(M=240, N=240,
                                  m=240, n=240,
                                  eta=0.0768,
                                  Te=function(x) {0.5*exp(x)},
                                  TE=function(x) {0.3*exp(1-x)},
                                  RE=function(u) {0.26*exp(2.3*(1-u)) + c(1.05, 2.91)},
                                  Re=function(u) {0.3*exp(u)},
                                  report.times=c(0, 50, 1000),
                                  tmax=1000))
  expmap <- read.csv("data/ki.ki.csv")
  par(stdpars)
  layout(lmat, heights=lheights)
  plot.gradients(dat, RE.lty="p", SC.at=c(0, 1))
  plot(dat, M.samp=c(3,4,237,238), 
       expmap=expmap, wtline=FALSE)
  invisible(dat)
}

## Math5 simulation
fig6 <- function() {
  dat <- cache("fig6", run.simulation(M=12, N=240,
                                      m=12, n=240,
                                      eta=0.0768,
                                      Te=function(x) {exp(x)},
                                      TE=function(x) {0.5*exp(1-x)},
                                      RE=function(u) {exp(1-u)},
                                      Re=function(u) {0.5*exp(u)},
                                      report.times=c(0, 50, 1000),
                                      tmax=1000))
  par(stdpars)
  layout(lmat, heights=lheights)
  plot.gradients(dat)
  plot(dat)
  invisible(dat)
}

## Battery of knock-in simulations
fig7 <- function() {
  lmat <- cbind(matrix( 1:16, 8, 2, byrow=TRUE),
                matrix(17:32, 8, 2, byrow=TRUE))
  layout(lmat, heights=1)
  par(stdpars)
  par(oma=c(0,0,1.5,0))
  mar=c(1.2, 2.5, 0.5, 0)
  par(mar=mar)

  ## Stronger compensation and small countergradients
  K <- 1
  eta <- 0.01
  chi2 <- run.plot.mutants(rev=K, eta=eta)
  mtext(eval(substitute(expression(paste(eta, "=", xeta, "; ", K, "=", xK, ";", chi^2, "=", xchi2)),
                        list(xchi2=format(chi2, digits=3),
                             xK  =format(K, digits=3),
                             xeta=format(eta, digits=3)))),
        outer=TRUE, adj=0.25)

  K <- 4
  eta <- 0.1
  chi2 <- run.plot.mutants(rev=K, eta=eta, labels=c("I", "J", "K", "L", "M", "N", "O", "P"))
  mtext(eval(substitute(expression(paste(eta, "=", xeta, "; ", K, "=", xK, ";", chi^2, "=", xchi2)),
                        list(xchi2=format(chi2, digits=3),
                             xK  =format(K, digits=3),
                             xeta=format(eta, digits=3)))),
        outer=TRUE, adj=0.75)

}


## Supplemental figures (some of which could be removed)

## No compensation, tuned gradients
figS1 <- function() {
  dat <- cache("figS1",
               run.simulation(M=240, N=240,
                              m=240, n=240,
                              Te=function(x) {exp(x)},
                              TE=function(x) {exp(1-x)},
                              RE=function(u) {exp(1-u)},
                              Re=function(u) {exp(u)},
                              report.times=c(0, 50, 1000),
                              epsilon=0,
                              tmax=1000))
  par(mfrow=c(2, 3))
  par(stdpars)
  plot.gradients(dat)
  plot(dat, r.detail=TRUE, axons.only=TRUE)
  invisible(dat)
}

## No compensation, mistuned gradients
figS2 <- function() {
  dat <- cache("figS2",
               run.simulation(M=240, N=240,
                              m=240, n=240,
                              Te=function(x) {exp(x)},
                              TE=function(x) {0.5*exp(1-x)},
                              RE=function(u) {exp(1-u)},
                              Re=function(u) {0.5*exp(u)},
                              report.times=c(0, 50, 1000),
                              epsilon=0,
                              tmax=1000))
  par(mfrow=c(2, 3))
  par(stdpars)
  plot.gradients(dat)
  plot(dat, r.detail=TRUE, axons.only=TRUE)
  invisible(dat)
}

## EphA knock-in with strong compensation
figS3 <- function() {
  dat <- cache("figS3",
               run.simulation(M=240, N=240,
                              m=240, n=240,
                              eta=0,
                              Te=function(x) {0.5*exp(x)},
                              TE=function(x) {0.3*exp(1-x)},
                              RE=function(u) {0.26*exp(2.3*(1-u))+c(0, 2.91)},
                              Re=function(u) {0.3*exp(u)},
                              report.times=c(0, 50, 1000),
                              tmax=1000))
  par(stdpars)
  layout(lmat, heights=lheights)
  plot.gradients(dat)
  plot(dat, M.samp=c(3,4,237,238))
  invisible(dat)
}

## Very weak compensation - decay is 10 times faster than "weak
## compensation" in m/s. There is not spreading across the whole SC.
figS4 <- function() {
  dat <- cache("figS4",
               run.simulation(M=240, N=240,
                              m=240, n=240,
                              eta=0.0768*10,
                              Te=function(x) {exp(x)},
                              TE=function(x) {0.5*exp(1-x)},
                              RE=function(u) {exp(1-u)},
                              Re=function(u) {0.5*exp(u)},
                              report.times=c(0, 50, 1000),
                              tmax=1000))
  par(stdpars)
  layout(lmat, heights=lheights)
  plot.gradients(dat)
  plot(dat)
  invisible(dat)
}

## Realistic retinal Eph gradients, countergradients, knocked-in
## heterozygous EphA3 in alternate RGCs
figS5 <- function() {
  dat <- cache("ki.p",
          run.simulation(M=240, N=240,
                         m=240, n=240,
                         eta=0.0768,
                         Te=function(x) {0.5*exp(x)},
                         TE=function(x) {0.3*exp(1-x)},
                         RE=function(u) {0.26*exp(2.3*(1-u)) + c(1.05, 1.98)},
                         Re=function(u) {0.3*exp(u)},
                         report.times=c(0, 50, 1000),
                         tmax=1000))
  expmap <- read.csv("data/ki.+.csv")
  par(stdpars)
  layout(lmat, heights=lheights)
  plot.gradients(dat, RE.lty="p")
  plot(dat, M.samp=c(3,4,237,238),
       expmap=expmap, wtline=FALSE)
  invisible(dat)
}
