# Supplementary material for: On the Importance of Countergradients for the Development of Retinotopy: Insights from a Generalised Gierer Model
Source: PLoS One. 2013 Jun 27;8(6):e67096. doi: 10.1371/journal.pone.0067096 (PMC3694955; doi:10.1371/journal.pone.0067096)
Supplement: Dataset S1 — Complete source code for the simulations. This allows the simulations underlying Figs. 2, 3, 4, 5, 6, 7 in this paper to be run and the results plotted. (ZIP) [file pone.0067096.s001.zip › gierer-plus/gierer-plus.R]

library(np)

##' Ancillary function to produce analysis of location matrix suitable
##' for using to plot (see run.simulation() for details of L
##' matrix). Effectively this turns the location matrix into a 
##' weight matrix.
##'
##' @title Analyse location matrix to give sparse weight matrix
##' @param L Location matrix
##' @return Matrix with columns i (RGC number), j (SC cell number) and
##' Wij (number of terminals RGC i has on SC cell j).
##' @author David Sterratt
analyse.L <- function(L) {
  out <- c()
  for (i in 1:nrow(L)) {
    tL <- table(L[i,])
    out <- rbind(out, cbind(i, as.integer(names(tL)), tL))
  }
  colnames(out) <- c("i", "j", "Wij")
  return(out)
}

## Ancillary function to display the L matrix in the same way as
## Gierer (1983) does. Used during simulations.
format.gierer <- function(L, N) {
  out <- rep(NA, N)
  names(out) <- 1:N
  for (i in 1:nrow(L)) {
    tL <- table(L[i,])
    out[names(which.max(tL))] <- i
  }
  return(out)
}

##' @title Branching inhibition due to forward and reverse Eph-ephrin signalling
##' @param x Vector of retinal posisitons
##' @param u Vector of SC position
##' @param Te Fuction that returns ephrin density as function of distance in SC 
##' @param TE Fuction that returns Eph density as function of distance in SC 
##' @param RE Fuction that returns Eph density as function of distance
##' in retina 
##' @param Re Fuction that returns ephrin density as function of
##' distance in retina 
##' @return Matrix giving the branching inhibition for each
##' combination of retinal and SC location
##' @author David Sterratt
p.simple.eph <- function(x, u, Te, TE, RE, Re) {
  return(outer(RE(u), Te(x)) +
         outer(Re(u), TE(x)))
}

##' Run the simulation, depositing the output in a data structure
##'
##' Note that the variable names in this function are different from
##' those in the m/s. The branching inhibition due to gradients (g in
##' m/s) is p0 here. The density compensation (c in m/s) is r here.
##' @param M Number of RGC axons
##' @param m Number of RGC axons orginally (only different from M  in
##' expansion simulations)
##' @param N Number of SC cells
##' @param n Number of SC axons orginally (only different from N  in
##' compression simulations)
##' @param P Number of terminals per axon
##' @param p0 The function used to generate the branching inhibition
##' due to signalling (denoted g(u, x) in the m/s)
##' @param epsilon Rate of growth of compensation factor c
##' @param eta Rate of decay of compensation factor c
##' @param tmax End time of simulation
##' @param update Update method; see code.
##' @param report.times Times at which to report
##' @param Te Fuction that returns ephrin density as function of distance in SC 
##' @param TE Fuction that returns Eph density as function of distance in SC 
##' @param RE Fuction that returns Eph density as function of distance
##' in retina 
##' @param Re Fuction that returns ephrin density as function of
##' distance in retina 
##' @param ... Other arguments, passed to function to generate
##' branching inhibition
##' @return Data structure containing simulation output.
##' @author David Sterratt
run.simulation <-
  function(M=12,
           m=24,
           N=24,
           n=24,
           P=16,
           p0=p.simple.eph, 
           epsilon=0.005,    
           eta=0,           
           tmax=40,
           update="random", 
           report.times=c(0, 5, 40),
           Te=function(x) {exp(x)},
           TE=function(x) {exp(1-x)},
           RE=function(u) {exp(1-u)},
           Re=function(u) {exp(u)},
           ...
           )
{
  Deltat <- 1/(M*P)
  u <- ((1:M)/m*(m+1)-1)/m                         # Retinal positions
  x <- ((1:N)/n*(n+1)-1)/n                         # SC positions

  r <- rep(0, N)                     # Density-dependent inhibitory term
  p0 <- p0(x, u, Te, TE, RE, Re, ...) + r

  ## The location matrix. Each row represents an axon and each column is
  ## one of its density units. The value at this location says where that
  ## unit is
  ## L <- matrix(1:M, M, P)
  L <- matrix(ceiling(runif(M*P, 0, N)), M, P)

  ## The density vector
  ## This is a quick way of deriving it from the location matrix
  rho <- rep(0, N)
  tL <- table(L)
  names(rho) <- 1:N
  rho[attributes(tL)$dimnames$L] <- tL

  ## Storage space for output
  dat <- list()
  dat$t <- report.times
  dat$p <- array(NA, c(M, N, length(report.times)))
  dat$L <- array(NA, c(M, P, length(report.times)))
  dat$rho <- array(NA, c(N, length(report.times)))
  
  ## The main simulation
  ## Go round the number of iterations
  for (t in 0:tmax) {
    if (t %in% report.times) {
      print(t)
      print(format.gierer(L, n))
      i <- which(t == report.times)
      dat$p[,,i] <-  p0 + matrix(r, M, N, byrow=TRUE)
      dat$L[,,i] <- L
      dat$rho[,i] <- rho
      dat$r[,i] <- r
    }
    for (kk in 1:P) {
      for (ii in 1:M) {
        if (update == "random") {
          ## Pick density units at random to update
          i <- sample(1:M, 1)
          k <- sample(1:P, 1)
        } else {
          ## i <- (t-1) %% M + 1
          ## k <- floor(((t-1)/M) %% P) + 1
          ## print(paste(i,k))
          i <- ii
          k <- kk
        }

        ## Compute p for this unit
        p <- p0[i,] + r

        ## Compute direction to move
        loc <- 2                        # Default not to move
        if (L[i,k] == 1) {
          if (p[2] < p[1]) { loc <- 3 }
        } else {
          if (L[i,k] == n) {
            if(p[n-1] < p[n]) { loc <- 1}
          } else { ## (L[i,k] != 1) && (L[i,k] != n)
            loc <- which.min(p[L[i, k]+c(-1, 0, 1)])
          }
        }

        if (loc==1) {
          ## print("Take a step to the left...")
          rho[L[i,k]]   <- rho[L[i,k]] - 1
          rho[L[i,k]-1] <- rho[L[i,k]-1] + 1
          L[i,k] <- L[i,k] - 1
        }
        if (loc==3) {
          ## print("... and a step to the right!")
          rho[L[i,k]]   <- rho[L[i,k]] - 1
          rho[L[i,k]+1] <- rho[L[i,k]+1] + 1
          L[i,k] <- L[i,k] + 1
        }

        
        ## Update accumulated density
        ## r <- (1 - eta) * r + epsilon * rho/M/P
        r <- r + (epsilon*rho - eta*r)*Deltat
      }
    }
  }
  dat$m <- m
  dat$n <- n
  dat$Te <- Te(x)
  dat$TE <- TE(x)
  dat$RE <- RE(u)
  dat$Re <- Re(u)
  class(dat) <- "gierer"
  return(dat)
}

## Ancillary function to place labels
panlabel <- function(panlabel, line=-0.7) {
  mtext(panlabel, side=3, adj=-par("plt")[1]/(par("plt")[2]-par("plt")[1]),
        line=line, font=2, cex=1)
}

##' @title Plot Gierer simulation
##' @param dat Object of class gierer produced by run.simulation()
##' @param r.detail Show the full scale in each panel of the
##' compensation plots
##' @param n.samp Number of neurons to sample from
##' @author David Sterratt
plot.gierer <- function(dat, r.detail=FALSE, n.samp=3, M.samp=NULL,
                        axons.only=FALSE, all.axis.labels=TRUE,
                        labels=c("D", "E", "F", "G"),
                        new=FALSE, expmap=NULL, wtline=TRUE,
                        report.times=NULL, show.time=TRUE,
                        mar=NULL)   
{
  if (new) {
    par(mfcol=c(ifelse(axons.only, 1, 4),length(dat$t)))
    par(oma=c(1.5, 1, 1.2, 0.3))
    par(xpd=NA)
  }

  if (is.null(mar)) mar <- c(ifelse(all.axis.labels, 1.2, 1), 2.5, 0, 0)
  par(mar=mar)

  par(cex=1)
  par(bty="l")
  par(lab=c(3, 3, 7))

  M <- dim(dat$p)[1]                    # Number of axons
  N <- dim(dat$p)[2]                    # Number of target cells
  P <- dim(dat$L)[2]                    # Number of terminals per axon

  if (is.null(M.samp)) {
    M.samp <- round(seq(3, M-2, len=n.samp))
  } else {
    n.samp <- length(M.samp)
  }

  with(dat, {

    is <- 1:length(t)
    if (!is.null(report.times)) {
      is <- which(t %in% report.times)
    }
    for (i in is) {
      left <- (i == 1)
      right <- (i == is[length(is)])
      yaxt <- ifelse(left | all.axis.labels, "s", "n")
      cols <- hsv(0.5, seq(0, 1, len=M), seq(0, 1, len=M))
      cols <- hsv(seq(0.7, 1, len=M), 1, 1)

      ## Terminal plot
      ## Draw blobs to represent neurons
      plot(NA, NA, xlim=c(1,n), ylim=c(1,m),
           xlab="", ylab=ifelse(left, "Axon", ""),
           xaxt="n", yaxt="n")
      if (left | all.axis.labels) {
        axis(2, at=c(1,M), labels=c("T", "N"),
             mgp=c(par("mgp")[1], 0.5, par("mgp")[3]))
        points(rep(1 - 0.1*N, n.samp), M.samp, bg=cols[M.samp], col="black", pch=21)
        ## mtext(rep(".", n.samp), 2, at=M.samp, col=cols[M.samp],line=0.2, cex=2)
      }
      if (left) panlabel(labels[1], line=0)
      ## else {
      ##   if (all.axis.labels) {
      ##     axis(2, at=c(1,M), labels=c("T", "N"))
      ##   }
      ## }
      
      aL <- analyse.L(L[,,i])

      ## If there are lots of points, sample from L We'd like to
      ## sample at odd intervals, so KI simulations look OK.  This
      ## will give roughly 32 points.
      aL <- aL[aL[,1] %in% seq(1, M, by=round(M/64)*2+1),]
      points(aL[,2], aL[,1], pch='.', cex=2*sqrt(aL[,3]), col=cols[aL[,1]])
      if (m != M) {
        rect(0, M+1, n+0.5, m+0.5, col="grey", border=NA)
      }
      if (n != N) {
        rect(N+1 , 0, n+0.5, m+0.5, col="grey", border=NA)
      }

      ## Straight line indicating WT mapping
      if (wtline) lines(c(1, N), c(1, M))

      ## Experimental points (if available)
      if (right & !is.null(expmap)) {
        plot.expmap(expmap, M, N)
        chi2 <- compare.sim.exp.map(dat, expmap)$chi2
        #text(0, 0.9, expression(paste(chi^2, "=", chi2)))
        text(N, 1, eval(substitute(expression(paste(chi^2, "=", xchi2)),
                                      list(xchi2=format(chi2, digits=3)))),
             adj=c(1,0), col="darkgrey")
      }

      if (show.time) {
        mtext(eval(substitute(expression(paste(italic(t), "=", time)), list(time=t[i]))))
      }
      if (all.axis.labels) {
        axis(1, at=c(1, N), c("R", "C"))
      }
      if (axons.only) {
        axis(1, at=c(1, N), c("R", "C"))
      } else {
        ## Density plot
        plot(rho[,i], xlab="", type="l",
             ylab=ifelse(left, expression(italic(rho)), ""),
             xlim=c(1,n), ylim=c(0, max(rho)),
             xaxt="n", yaxt=yaxt)
        if (n != N) {
          rect(n+1 , 0, N+0.5, max(rho), col="grey", border=NA)
        }
        ylim <- if(r.detail) {
          if(left) c(0, 1) else c(min(r[,i]), max(r[,i]))
        } else {
          c(0, max(r))
        }
        if (left)
          panlabel(labels[2])
        if (all.axis.labels) axis(1, at=c(1, N), c("R", "C"))

        ## Compensation plot
        plot(r[,i], xlab="", type="l",
             ylab=ifelse(left, expression(italic(c)), ""),
             xlim=c(1, n),
             ylim=ylim,
             xaxt="n", yaxt=ifelse(r.detail, "s", yaxt))
        if (n != N) {
          rect(N+1 , 0, n+0.5, max(r), col="grey", border=NA)
        }
        if (left)
          panlabel(labels[3])
        if (all.axis.labels) axis(1, at=c(1, N), c("R", "C"))
        
        ## Gradient plot
        matplot(t(p[M.samp,,i]), type="l", col=cols[M.samp], lty=1,
                xlab="Position in SC",
                ylab=ifelse(left, expression(italic(p)), ""),
                xlim=c(1, n), xaxt="n")
        axis(1, at=c(1, N), c("R", "C"))
        if (n != N) {
          rect(N+1 , min(p[,,i]), n+0.5, max(p[,,i]), col="grey", border=NA)
        }
        if (left)
          panlabel(labels[4])
      }
    }
  })
}

##' @title Plot gradients and branching inhibition
##' @param dat Data structure produced by run.simulation()
##' @param labels Panel labels
##' @param forcol Colour of forward gradients
##' @param revcol Colour of reverse countergradients
##' @param new Whether to create a new plot
##' @author David Sterratt
plot.gradients <- function(dat, labels=c("A", "B", "C"),
                           forcol="darkgreen",
                           revcol="orange",
                           RE.lty="l",
                           new=FALSE, mar=c(2.5, 2.5, 0.5, 0),
                           Rlim=NULL, Tlim=NULL,
                           SC=TRUE, map=TRUE, SC.at=NULL) {
  if (new) {
    par(mfcol=c(1, 1 + sum(SC, map)))
    par(oma=c(0, 1, 0, 0.3))
    par(xpd=NA)
  }

  par(bty="l")
  par(mar=mar)
  par(cex=1)

  with(dat, {
    ## print(Rlim)
    ## print(if(is.null(Rlim)) c(0, max(RE, Re)) else Rlim)
    M <- length(RE)
    Ms <- c(seq(1, M, by=round(M/64)*2+1), M)
    plot(Ms, RE[Ms], type=RE.lty, col=forcol,
         ylim=if(is.null(Rlim)) c(0, max(RE, Re)) else Rlim,
         xaxt="n", xlab="", ylab="", pch=20, cex=0.5)
    mtext("[EphA]", col=forcol, side=2, line=1.6, las=0)
    mtext("[ephrinA]", col=revcol, side=2, line=0.8, las=0)
    axis(1, at=c(1, M), labels=c("T", "N"))
    lines(Re, col=revcol)
    panlabel(labels[1])

    if (SC) {
      N <- length(Te)
      plot(1:N, Te, type="l", col=forcol,
           ylim=if(is.null(Tlim)) c(0, max(TE, Te)) else Tlim,
           xaxt="n", xlab="", ylab="", yaxt=ifelse(is.null(SC.at), "s", "n"))
      mtext("[ephrinA]", col=forcol, side=2, line=1.6, las=0)
      mtext("[EphA]", col=revcol, side=2, line=0.8, las=0)
      axis(1, at=c(1, N), labels=c("R", "C"))
      if (!is.null(SC.at)) {
        axis(2, at=SC.at)
      }
      lines(TE, col=revcol)
      panlabel(labels[2])
    }

    if (map) {
      image(t(p[Ms,,1]), xaxt="n", yaxt="n", col=grey.colors(20))
      text(0.9, 0.9, expression(italic(g)), col="gray")
      axis(1, at=c(0, 1), labels=c("R", "C"))
      axis(2, at=c(0, 1), labels=c("T", "N"))
      panlabel(labels[3])
    }
  })
}

##' Get the prediction of a nonparametric fit to the experimental map
##' 
##' @title Prediction of a nonparametric fit to  experimental map
##' @param expmap Experimental map with % along NT axis in first
##' column, % along RC axis for Isl- cells in 2nd column and % along
##' RC axis for Isl+ cells in third column
##' @param M 
##' @param N 
##' @param i 
##' @param TN.pred 
##' @return List with elements U (fractional distance of data points
##' along TN axis) and X (fractional distance of data points along RC
##' axis)
##' @author David Sterratt
get.expmap.pred <- function(expmap, Isl2=FALSE, u) {
  U <- (100-expmap[,1])/100
  i <- ifelse(Isl2, 2, 3)
  X <- expmap[,i]/100
  dat <- data.frame(U=U, X=X)
  dat.model.np <- npreg(X ~ U, regtype="ll", bwmethod="cv.aic", data=dat)
  pred <- predict(dat.model.np, newdata=data.frame(U=u), se.fit=TRUE)
  return(list(U=U, X=X, pred=pred))
}

## Experimental points (if available)
plot.expmap <- function(expmap, M, N, se.fit=FALSE) {
  Isl2s <- c(TRUE, FALSE)
  if (ncol(expmap) == 2) Isl2s <- TRUE
  for (Isl2 in Isl2s) {
    u <- seq(0, 1, len=101)
    ep <- get.expmap.pred(expmap, Isl2=Isl2, u)
    with(ep, lines(pred$fit*(N-1) + 0.5, u*(M-1) + 0.5, col="black"))
    if (se.fit) {
      with(ep, lines((pred$fit + pred$se.fit)*(N-1) + 0.5, u*(M-1) + 0.5, col="black", lty=2))
      with(ep, lines((pred$fit - pred$se.fit)*(N-1) + 0.5, u*(M-1) + 0.5, col="black", lty=2))
    }
    with(ep, points(X*(N-1) + 0.5, U*(M-1) + 0.5, pch=19, cex=0.3))
  }
}

##' .. content for \description{} (no empty lines) ..
##'
##' .. content for \details{} ..
##' @title 
##' @param simmap Object of class gierer produced by run.simulation()
##' @param expmap experimental map, with TN axis 
##' @return 
##' @author David Sterratt
compare.sim.exp.map <- function(simmap, expmap) {
  dat <- simmap
  M <- dim(dat$p)[1]                    # Number of axons
  N <- dim(dat$p)[2]                    # Number of target cells
  P <- dim(dat$L)[2]                    # Number of terminals per axon

  ## Get sparse weight matrix
  aL <- analyse.L(dat$L[,,length(dat$t)])

  ## Convert to positions
  map <- aggregate((j * Wij)/P ~ i, aL, sum)
  colnames(map) <- c("u", "x")
  map$u <- (map$u - 1)/M
  map$x <- (map$x - 1)/N
  
  ## return(map)

  if (ncol(expmap) >= 3) {
    ## Find difference for Isl- cells
    ## Isl-
    i.islm <- seq(1, M, by=2)
    ep <- get.expmap.pred(expmap, Isl2=FALSE, map$u[i.islm])
    sumzm <- sum(((map$x[i.islm] - ep$pred$fit)/ep$pred$se.fit)^2)
    chi2m <- 1/length(i.islm)*sumzm

    i.islp <- seq(2, M, by=2)
    ep <- get.expmap.pred(expmap, Isl2=TRUE, map$u[i.islp])
    sumzp <- sum(((map$x[i.islp] - ep$pred$fit)/ep$pred$se.fit)^2)
    chi2p <- 1/length(i.islp)*sumzp

    chi2 <- 1/N*(sumzm + sumzp)
  } else {
    i <- seq(1, M, by=1)
    ep <- get.expmap.pred(expmap, Isl2=TRUE, map$u[i])
    sumz <- sum(((map$x[i] - ep$pred$fit)/ep$pred$se.fit)^2)
    chi2 <- 1/length(i)*sumz
    chi2m <- NA
    chi2p <- NA
  }
  
  ## print(cbind(map$x[i.islm], ep$pred$fit))
  
  return(list(chi2m=chi2m, chi2p=chi2p, chi2=chi2))
}
