# Supplementary material for: On the Importance of Countergradients for the Development of Retinotopy: Insights from a Generalised Gierer Model
Source: PLoS One. 2013 Jun 27;8(6):e67096. doi: 10.1371/journal.pone.0067096 (PMC3694955; doi:10.1371/journal.pone.0067096)
Supplement: Dataset S1 — Complete source code for the simulations. This allows the simulations underlying Figs. 2, 3, 4, 5, 6, 7 in this paper to be run and the results plotted. (ZIP) [file pone.0067096.s001.zip › gierer-plus/param-search.R]

library(parallel)
source("gierer-plus.R")

## All ki-EphA4 combinations, for a particular value of the ratio of forward and reverse gradients

run.plot.mutants <- function(rev=1, eta=0.1, plot=TRUE, labels=c("A", "B", "C", "D", "E", "F", "G", "H")) {
  dat.wt <- cache(paste0("wt", "-rev", rev, "-eta", eta),
                  run.simulation(M=240, N=240,
                                 m=240, n=240,
                                 eta=eta,
                                 Te=function(x) {0.5*exp(x)},
                                 TE=function(x) {0.3*exp(1-x)},
                                 RE=function(u) {0.26*exp(2.3*(1-u)) + 1.05},
                                 Re=function(u) {rev*0.3*exp(u)},
                                 report.times=c(0, 50, 1000),
                                 tmax=1000))

  dat.ki.ki <- cache(paste0("ki.ki", "-rev", rev, "-eta", eta),
                     run.simulation(M=240, N=240,
                                    m=240, n=240,
                                    eta=eta,
                                    Te=function(x) {0.5*exp(x)},
                                    TE=function(x) {0.3*exp(1-x)},
                                    RE=function(u) {0.26*exp(2.3*(1-u)) + c(1.05, 2.91)},
                                    Re=function(u) {rev*0.3*exp(u)},
                                    report.times=c(0, 50, 1000),
                                    tmax=1000))

  dat.ki.p <- cache(paste0("ki.p", "-rev", rev, "-eta", eta),
                    run.simulation(M=240, N=240,
                                   m=240, n=240,
                                   eta=eta,
                                   Te=function(x) {0.5*exp(x)},
                                   TE=function(x) {0.3*exp(1-x)},
                                   RE=function(u) {0.26*exp(2.3*(1-u)) + c(1.05, 1.98)},
                                   Re=function(u) {rev*0.3*exp(u)},
                                   report.times=c(0, 50, 1000),
                                   tmax=1000))

  
  ## Reber et al. (2004). Box 1, Equations (9) and (10)
  dat.ki.p.A4.pm <- 
    cache(paste0("ki.p.A4.pm", "-rev", rev, "-eta", eta), 
          run.simulation(M=240, N=240,
                         m=240, n=240,
                         eta=eta,
                         Te=function(x) {0.5*exp(x)},
                         TE=function(x) {0.3*exp(1-x)},
                         RE=function(u) {0.26*exp(2.3*(1-u)) + c(0.51, 1.44)},
                         Re=function(u) {rev*0.3*exp(u)},
                         report.times=c(0, 50, 1000),
                         tmax=1000))

  ## Reber et al. (2004). Inferred from Fig. 4. 
  dat.ki.p.A4.mm <- 
    cache(paste0("dat.ki.p.A4.mm", "-rev", rev, "-eta", eta),
          run.simulation(M=240, N=240,
                         m=240, n=240,
                         eta=eta,
                         Te=function(x) {0.5*exp(x)},
                         TE=function(x) {0.3*exp(1-x)},
                         RE=function(u) {0.26*exp(2.3*(1-u))+c(0, 0.90)},
                         Re=function(u) {rev*0.3*exp(u)},
                         report.times=c(0, 50, 1000),
                         tmax=1000))

  ## Reber et al. (2004). Inferred from Fig. 4b.
  dat.ki.ki.A4.pm <- 
    cache(paste0("dat.ki.ki.A4.pm", "-rev", rev, "-eta", eta),
          run.simulation(M=240, N=240,
                         m=240, n=240,
                         eta=eta,
                         Te=function(x) {0.5*exp(x)},
                         TE=function(x) {0.3*exp(1-x)},
                         RE=function(u) {0.26*exp(2.3*(1-u))+c(0.51, 2.31)},
                         Re=function(u) {rev*0.3*exp(u)},
                         report.times=c(0, 50, 1000),
                         tmax=1000))

  ## Reber et al. (2004). Inferred from Fig. 4c.
  dat.ki.ki.A4.mm <- 
    cache(paste0("dat.ki.ki.A4.mm", "-rev", rev, "-eta", eta),
          run.simulation(M=240, N=240,
                         m=240, n=240,
                         eta=eta,
                         Te=function(x) {0.5*exp(x)},
                         TE=function(x) {0.3*exp(1-x)},
                         RE=function(u) {0.26*exp(2.3*(1-u))+c(0, 1.80)},
                         Re=function(u) {rev*0.3*exp(u)},
                         report.times=c(0, 50, 1000),
                         tmax=1000))

  dat.math5 <- cache(paste0("dat.math5", "-rev", rev, "-eta", eta),
                     run.simulation(M=12, N=240,
                                    m=12, n=240,
                                    eta=eta,
                                    Te=function(x) {0.5*exp(x)},
                                    TE=function(x) {0.3*exp(1-x)},
                                    RE=function(u) {0.26*exp(2.3*(1-u)) + 1.05},
                                    Re=function(u) {rev*0.3*exp(u)},
                                    report.times=c(0, 50, 1000),
                                    tmax=1000))

  if (plot) {
    ## par(stdpars)
    ## par(oma=c(1.1,0,1,1))
    mar.grad <- c(1.2, 2.5, 0.5, 0)
    mar.axons <- c(1.2, 1.5, 0.5, 1.2)
  }
  chi2 <- 0

  dat <- dat.wt
  expmap <- read.csv("data/wt.csv")
  chi2 <- chi2 + compare.sim.exp.map(dat, expmap)$chi2
  if (plot) {
    plot.gradients(dat, mar=mar.grad, Rlim=c(0, 6), SC=FALSE, map=FALSE, labels="")
    panlabel(labels[1], line=0)
    mtext(expression("Wild type"), line=-0.5, cex=0.9)
    plot(dat, report.times=1000, axons.only=TRUE, expmap=expmap, wtline=FALSE, show.time=FALSE, mar=mar.axons, M.samp=NA)
  }

  dat <- dat.ki.ki
  expmap <- read.csv("data/ki.ki.csv")
  chi2 <- chi2 + compare.sim.exp.map(dat, expmap)$chi2
  if (plot) {
    plot.gradients(dat, RE.lty="p", mar=mar.grad, Rlim=c(0, 6), SC=FALSE, map=FALSE, labels="")
    panlabel(labels[2], line=0)
    mtext(expression(EphA3^{"ki/ki"}*EphA4^{"+/+"}), line=-0.5, cex=0.9)
    plot(dat, report.times=1000, axons.only=TRUE, expmap=expmap, wtline=FALSE, show.time=FALSE, mar=mar.axons, M.samp=NA)
  }

  dat <- dat.ki.p
  expmap <- read.csv("data/ki.+.csv")
  chi2 <- chi2 + compare.sim.exp.map(dat, expmap)$chi2
  if (plot) {
    plot.gradients(dat, RE.lty="p", mar=mar.grad, Rlim=c(0, 6), SC=FALSE, map=FALSE, labels="")
    panlabel(labels[3], line=0)
    mtext(expression(EphA3^{"ki/+"}*EphA4^{"+/+"}), line=-0.5, cex=0.9)
    plot(dat, report.times=1000, axons.only=TRUE, expmap=expmap, wtline=FALSE, show.time=FALSE, mar=mar.axons, M.samp=NA)
  }

  dat <- dat.ki.ki.A4.pm
  expmap <- read.csv("data/ki.ki_A4+.-.csv")
  chi2 <- chi2 + compare.sim.exp.map(dat, expmap)$chi2
  if (plot) {
    plot.gradients(dat, RE.lty="p", mar=mar.grad, Rlim=c(0, 6), SC=FALSE, map=FALSE, labels="")
    panlabel(labels[4], line=0)
    mtext(expression(EphA3^{"ki/ki"}*EphA4^{"+/-"}), line=-0.5, cex=0.9)
    plot(dat, report.times=1000, axons.only=TRUE, expmap=expmap, wtline=FALSE, show.time=FALSE, mar=mar.axons, M.samp=NA)
  }

  dat <- dat.ki.p.A4.pm
  expmap <- read.csv("data/ki.+_A4+.-.csv")
  chi2 <- chi2 + compare.sim.exp.map(dat, expmap)$chi2
  if (plot) {
    plot.gradients(dat, RE.lty="p", mar=mar.grad, Rlim=c(0, 6), SC=FALSE, map=FALSE, labels="")
    panlabel(labels[5], line=0)
    mtext(expression(EphA3^{"ki/+"}*EphA4^{"+/-"}), line=-0.5, cex=0.9)
    plot(dat, report.times=1000, axons.only=TRUE, expmap=expmap, wtline=FALSE, show.time=FALSE, mar=mar.axons, M.samp=NA)
  }

  dat <- dat.ki.ki.A4.mm
  expmap <- read.csv("data/ki.ki_A4-.-.csv")
  chi2 <- chi2 + compare.sim.exp.map(dat, expmap)$chi2
  if (plot) {
    plot.gradients(dat, RE.lty="p", mar=mar.grad, Rlim=c(0, 6), SC=FALSE, map=FALSE, labels="")
    panlabel(labels[6], line=0)
    mtext(expression(EphA3^{"ki/ki"}*EphA4^{"-/-"}), line=-0.5, cex=0.9)
    plot(dat, report.times=1000, axons.only=TRUE, expmap=expmap, wtline=FALSE, show.time=FALSE, mar=mar.axons, M.samp=NA)
  }

  dat <- dat.ki.p.A4.mm
  expmap <- read.csv("data/ki.+_A4-.-.csv")  
  chi2 <- chi2 + compare.sim.exp.map(dat, expmap)$chi2
  if (plot) {
    plot.gradients(dat, RE.lty="p", mar=mar.grad, Rlim=c(0, 6), SC=FALSE, map=FALSE, labels="")
    panlabel(labels[7], line=0)
    mtext(expression(EphA3^{"ki/+"}*EphA4^{"-/-"}), line=-0.5, cex=0.9)
    plot(dat, report.times=1000, axons.only=TRUE, expmap=expmap, wtline=FALSE, show.time=FALSE, mar=mar.axons, M.samp=NA)
}

  dat <- dat.math5
  expmap <- read.csv("data/Triplett2011-figs-3D-Math5.csv")
  chi2 <- chi2 + compare.sim.exp.map(dat, expmap)$chi2
  if (plot) {
    plot.gradients(dat, mar=mar.grad, Rlim=c(0, 6), SC=FALSE, map=FALSE, labels="")
    panlabel(labels[8], line=0)
    mtext(expression(Math5^{"-/-"}), line=-0.5, cex=0.9)
    plot(dat, report.times=1000, axons.only=TRUE, expmap=expmap, wtline=FALSE, show.time=FALSE, mar=mar.axons, M.samp=NA)
  }

  return(chi2/8)
}

param.search <- function(revs=c(0, 0.5, 1, 1.5, 2, 3, 4, 5, 6),
                         etas=c(0, 0.01, 0.02, 0.03, 0.04, 0.05, 0.1, 0.15, 0.2)) {
  run.parallel <- TRUE
  width <- 3.27
  height <- width*1.2

  chi2s <- c()

  run <- function(p) {
    d <- dev.open(paste0("param-rev", format(p$rev, nsmall=2), "-eta", format(p$eta, nsmall=2)))
    chi2 <- run.plot.mutants(rev=p$rev, eta=p$eta)
    dev.off(d)
    return(chi2)
  }
  
  if (run.parallel) {
    ## Create parameter combinations
    p <- cbind(eta=as.vector(outer(etas, revs*0, "+")), rev=as.vector(outer(etas*0, revs, "+")))
    ## Convert to list of pairs
    pl <- apply(p, 1, as.list)
    print(pl)
    chi2 <- mclapply(pl, run, mc.cores=7)
    chi2s <- rbind(chi2s, cbind(p, chi2=simplify2array(chi2)))
  } else {
    for (rev in revs) {
      for (eta in etas) {
        chi2 <- run(eta)
        chi2s <- rbind(chi2s, cbind(eta=eta, rev=rev, chi2=chi2))
      }
    }
  }

  chi2s <- as.data.frame(chi2s)

  with(chi2s, plot(k, rev, pch=".", cex=chi2/10))
  system("pdfjoin --no-tidy  param-rev*.pdf -o param-search.pdf")
}
