# Supplementary material for: On the Importance of Countergradients for the Development of Retinotopy: Insights from a Generalised Gierer Model
Source: PLoS One. 2013 Jun 27;8(6):e67096. doi: 10.1371/journal.pone.0067096 (PMC3694955; doi:10.1371/journal.pone.0067096)
Supplement: Dataset S1 — Complete source code for the simulations. This allows the simulations underlying Figs. 2, 3, 4, 5, 6, 7 in this paper to be run and the results plotted. (ZIP) [file pone.0067096.s001.zip › gierer-plus/utils.R]

options(output="pdf")
dev.open <- function(file, ...) {
  output <- getOption("output")
  switch(output,
         pdf = pdf(paste0(file, ".pdf"), ..., onefile=FALSE),
         eps = postscript(paste0(file, ".eps"), ..., onefile=FALSE,
           horizontal=FALSE),
         tiff = tiff(paste0(file, ".tiff"), units="in", res=600,
           compression="lzw", ...))
  return(dev.cur())
}
