# Supplementary material for: On the Importance of Countergradients for the Development of Retinotopy: Insights from a Generalised Gierer Model
Source: PLoS One. 2013 Jun 27;8(6):e67096. doi: 10.1371/journal.pone.0067096 (PMC3694955; doi:10.1371/journal.pone.0067096)
Supplement: Dataset S1 — Complete source code for the simulations. This allows the simulations underlying Figs. 2, 3, 4, 5, 6, 7 in this paper to be run and the results plotted. (ZIP) [file pone.0067096.s001.zip › gierer-plus/README.txt]

To produce the figures in the manuscript:

1. Make sure that R is installed on your system (it can be downloaded
   from http://www.r-project.org)

2. If using R on Linux or a Mac, cd into the same directory as these
   files. 

3. Start R.

4. At the R prompt, type:

   source("figures.R")

5. To run the simulation and produce a plot for Fig. 2, type

   fig2()

   The simulation takes a few minutes.

6. Repeat for fig3(), fig4() &c.
